# Supplementary material for: Complete Genomic Characterization of Lumpy Skin Disease Virus Isolates from Beef Cattle in Lopburi Province, Central Thailand, during 2021–2022
Source: Vet Sci. 2023 Dec 22;11(1):10. doi: 10.3390/vetsci11010010 (PMC10818611; doi:10.3390/vetsci11010010)
Supplement: Supplementary file 1 [file vetsci-11-00010-s001.zip]

Archive with 1 entries (1 files):
- vetsci-2658458-supplementary.pdf
